# Supplementary material for: Antimicrobial Photoinactivation Using Visible Light Plus Water-Filtered Infrared-A (VIS + wIRA) Alters In Situ Oral Biofilms
Source: PLoS One. 2015 Jul 10;10(7):e0132107. doi: 10.1371/journal.pone.0132107 (PMC4498738; doi:10.1371/journal.pone.0132107)
Supplement: S1 Table — The CFUs were determined in the phases of initial adhesion and biofilm formation. (XLSX) [file pone.0132107.s001.xlsx]

## Sheet: Initial adhesion
Kontrolle	CHX	TB	Ce6
4.33022	0	2.30903	0
3.79333	0	2.18409	2.82091
4.10664	0	2.55207	0
4.30903	0	0	0
4.19973	0	0	0
4.65145	0	0	0

## Sheet: Biofilm formation
Kontrolle	CHX	TB	Ce6
7.33	0	4.66121	4.77516
7.53954	1.71	6.29	5.55
7.44741	0	3.8531	4.77553
6.76082	2.18409	3.43125	6.24023
7.9425	0	6.19973	6.63843
8.19749	5.77889	7.5703	6.89758
