# Supplementary material for: Antimicrobial Photoinactivation Using Visible Light Plus Water-Filtered Infrared-A (VIS + wIRA) Alters In Situ Oral Biofilms
Source: PLoS One. 2015 Jul 10;10(7):e0132107. doi: 10.1371/journal.pone.0132107 (PMC4498738; doi:10.1371/journal.pone.0132107)
Supplement: S2 Table — For aPDT, the photosensitizers toluidine blue (TB) and chlorine e6 (Ce6) were used to treat the initially adhered oral microorganisms. 0.2% Chlorhexidine (CHX) served as a positive control, while untreated initial biofilms were used as negative controls. The Log values as well as the bacterial diversity of the biofilms are also demonstrated on the tables. (XLSX) [file pone.0132107.s002.xlsx]

## Sheet: control
	Streptococcus mitis / oralis	Rothia dentocariosa	Gemella hämolysans	Streptococcus sanguinis / parasanguinis	Veillonella parvula / dispar	Neisseria flavescens / perflava	Rothia aeria	Streptococcus salivarius	Actinomyces oris	Neisseria mucosa / macacae	Pseudomonas spp.	Kingella denitrificans	Neisseria cinera	Veillonella atypica	Acinetobacter lwoffii
Proband 1	4.008	2.70697	0	3.70697	2.70697	3.70697	0	0	0	0	0	0	0	0	0
Proband 2	3.70697	1.70697	2.70697	0	1.70697	0	2.30903	0	0	1.70697	0	0	0	2.30903	1.70697
Proband 3	3.70697	0	3.008	3.48512	3.02919	3.008	2.70697	0	2.70697	2.70697	0	0	0	0	0
Proband 4	3.78615	3.30903	3.18409	0	3.008	0	3.40594	3.40594	3.55207	0	2.70697	2.70697	0	0	0
Proband 5	4.18409	1.70697	0	0	0	0	0	0	0	1.70697	0	0	2.66121	0	0
Proband 6	4.18409	3.48512	3.30903	4.30903	0	3.008	0	3.48512	0	0	0	0	0	0	0
	3.92938	2.15251	2.03468	1.91685	1.74186	1.6205	1.40366	1.14851	1.04317	1.02015	0.451162	0.451162	0.443535	0.384838	0.284495

## Sheet: TB
	Streptococcus mitis / oralis	Actinomyces oris	Rothia dentocariosa	Streptococcus sanguinis / parasanguinis
Proband 1	0	0	0	0
Proband 2	2.008	0	2.008	0
Proband 3	2.18409	0	0	0
Proband 4	1.70697	2.40594	0	1.70697
Proband 5	0	0	0	0
Proband 6	0	0	0	0
	0.983177	0.40099	0.334667	0.284495

## Sheet: Ce6
	Neisseria mucosa / macacae	Haemophilus influenzae	Veillonella atypica
Proband 1	0	0	0
Proband 2	1.70697	2.30903	2.61006
Proband 3	0	0	0
Proband 4	0	0	0
Proband 5	0	0	0
Proband 6	0	0	0
	0.284495	0.384838	0.43501
