# Supplementary material for: Antimicrobial Photoinactivation Using Visible Light Plus Water-Filtered Infrared-A (VIS + wIRA) Alters In Situ Oral Biofilms
Source: PLoS One. 2015 Jul 10;10(7):e0132107. doi: 10.1371/journal.pone.0132107 (PMC4498738; doi:10.1371/journal.pone.0132107)
Supplement: S3 Table — For aPDT, the photosensitizers toluidine blue (TB) and chlorine e6 (Ce6) were used to treat mature oral biofilms. 0.2% Chlorhexidine (CHX) served as a positive control, while untreated mature biofilms were used as negative controls. The Log values as well as the bacterial diversity of the biofilms are also demonstrated on the tables. (XLSX) [file pone.0132107.s003.xlsx]

## Sheet: control
	Streptococcus mitis / oralis	Streptococcus sanguinis / parasanguinis	Rothia dentocariosa	Neisseria mucosa / macacae	Neisseria flavescens / perflava	Rothia mucilaginosa	Campylobacter concisus	Neisseria cinera	Veillonella parvula / dispar	Rothia aeria	Capnocytophaga spp.	Gemella sanguinis	Streptococcus gordonii	Eikenella corrodens	Fusobacterium nucleatum	Actinomyces oris	Veillonella atypica
Proband 1	6.41	6.01	6.01	0	7.18	5.41	0	0	0	5.31	0	0	0	6.01	0	0	0
Proband 2	7.14	0	7.01	0	6.41	0	3.71	6.71	0	5.71	0	0	0	0	0	0	0
Proband 3	6.31	6.85	0	7.18	6.49	0	5.71	0	0	0	0	0	0	0	0	3.71	0
Proband 4	6.75	3.71	4.71	0	0	4.71	0	0	0	0	4.71	0	0	0	0	0	3.71
Proband 5	7.01	7.01	0	6.71	0	0	0	7.01	7.31	0	6.31	7.41	6.49	0	6.01	0	0
Proband 6	8.01	6.71	7.55	6.41	0	7.07	5.49	0	5.61	0	0	0	0	0	0	0	0
	6.93833	5.04833	4.21333	3.38333	3.34667	2.865	2.485	2.28667	2.15333	1.83667	1.83667	1.235	1.08167	1.00167	1.00167	0.618333	0.618333
																										4

## Sheet: TB
	Streptococcus mitis / oralis	Rothia dentocariosa	Rothia aeria	Rothia mucilaginosa	Veillonella parvula / dispar	Neisseria mucosa / macacae	Neisseria flavescens / perflava	Neisseria cinera	Granulicatella adiacens	Streptococcus sanguinis / parasanguinis	Actinomyces odontolyticus	Streptococcus gordonii	Campylobacter concisus	Kingella dentrificans	Streptococcus peroris	Lautropia mirabilis	Actinomyces oris	Prevotella melaninogenica
Proband 1	4.61	3.18	0	0	0	0	3.18	0	0	0	2.71	0	0	0	3.18	0	0	0
Proband 2	5.55	5.55	4.71	5.71	0	0	5.71	4.61	5.01	4.01	0	0	0	0	0	0	0	0
Proband 3	3.71	0	2.71	0	0	0	0	0	3.01	0	0	0	0	0	0	0	2.71	0
Proband 4	0	3.41	2.18	0	0	0	0	0	0	0	0	0	0	0	0	0	0	0
Proband 5	6.1	4.01	3.18	0	5.43	3.71	0	4.01	0	3.31	4.01	0	0	0	0	3.18	0	0
Proband 6	7.32	7.12	0	5.71	5.55	6.01	0	0	0	0	0	6.01	5.01	4.71	0	0	0	2.49
4.54833	3.87833	2.13	1.90333	1.83	1.62	1.48167	1.43667	1.33667	1.22	1.12	1.00167	0.835	0.785	0.53	0.53	0.451667	0.415

## Sheet: Ce6
	Campylobacter concisus	Veillonella parvula / dispar	Capnocytophaga spezies	Rothia dentocariosa	Neisseria flavescens / perflava	Streptococcus mitis / oralis	Neisseria mucosa / macacae	Eikenella corrodens	Streptococcus sanguinis / parasanguinis	Haemophilus parainfluenzae	Neisseria cinera	Fusobacterium nucleatum	Neisseria elongata	Granulicatella adiacens	Cryptosporidium hominis	Lautropia mirabilis	Rothia aeria
Proband 1	0	0	0	0	4.75	0	0	3.55	0	0	0	0	0	0	0	0	0
Proband 2	4.01	0	2.31	5.31	0	4.39	5.01	2.18	0	0	0	0	0	4.01	0	0	0
Proband 3	2.41	2.49	0	0	4.71	0	0	0	3.71	0	0	0	0	0	0	0	3.49
Proband 4	3.71	4.41	4.07	2.71	0	0	0	0	0	6.18	0	0	5.18	0	4.01	3.71	0
Proband 5	4.71	5.41	6.18	5.71	0	5.41	6.01	0	4.31	0	5.71	5.31	0	0	0	0	0
Proband 6	5.71	6.18	5.31	3.71	6.71	5.71	0	4.71	0	0	0	0	0	0	0	0	0
3.425	3.08167	2.97833	2.90667	2.695	2.585	1.83667	1.74	1.33667	1.03	0.951667	0.885	0.863333	0.668333	0.668333	0.618333	0.581667

## Sheet: CHX
	Streptococcus mitis / oralis	Streptococcus gordonii	Rothia dentocariosa	Neisseria mucosa / macacae	Rothia aeria
Proband 1	0	0	0	0	0
Proband 2	1.71	0	0	0	0
Proband 3	0	0	0	0	0	0
Proband 4	2.01	0	0	0	1.71
Proband 5	0	0	0	0	0
Proband 6	4.71	5.71	4.61	1.71	0
1.405	0.951667	0.768333	0.285	0.285
